# Supplementary material for: Studies on the Virucidal Effects of UV-C of 233 nm and 275 nm Wavelengths
Source: Viruses. 2024 Dec 11;16(12):1904. doi: 10.3390/v16121904 (PMC11680280; doi:10.3390/v16121904)
Supplement: Supplementary file 1 [file viruses-16-01904-s001.zip]

Archive with 1 entries (1 files):
- viruses-3285119-supplementary.pdf
